# Supplementary material for: Small molecules to regulate the GH/IGF1 axis by inhibiting the growth hormone receptor synthesis
Source: Front Endocrinol (Lausanne). 2022 Jul 28;13:926210. doi: 10.3389/fendo.2022.926210 (PMC9365994; doi:10.3389/fendo.2022.926210)
Supplement: Supplementary file 2 [file Table_1.xlsx]

## Sheet: Sheet1
CHEMISTRY	GHR INHIBITORS, BM#,	IDNUMBER	MOLWEIGHT	MOLFORMULA	SALTDATA	TOTAL_MOLWEIGHT
		AK-968/37044057	376.366	C21 H16 N2 O5		376.4
		AM-807/42859869	332.382	C19 H12 N2 O2 S		332.4
		AG-205/11316031	411.383	C22 H18 F N O6		411.4
		AE-848/36646045	361.312	C19 H11 N3 O5		361.3
		AM-807/12739127	404.42	C23 H20 N2 O5		404.4
		AM-807/12739001	404.42	C23 H20 N2 O5		404.4
		AF-399/14944060	466.447	C27 H18 N2 O6		466.4
		AF-399/37417021	426.373	C22 H16 F2 N2 O5		426.4
		AG-690/11549484	330.342	C20 H14 N2 O3		330.3
		AM-807/14957509	426.401	C25 H15 F N2 O4		426.4
		AE-848/32493040	295.983	C10 H6 Cl4 N2		296
		AG-205/08429004	309.45	C21 H27 N O		309.5
		AG-205/36992058	413.201	C19 H10 Br F N2 O3		413.2
		AE-848/36646049	397.812	C21 H16 Cl N O5		397.8
		AM-807/12739005	418.447	C24 H22 N2 O5		418.5
		AM-807/12739034	352.295	C19 H10 F2 N2 O3		352.3
		AF-399/14944164	392.801	C20 H13 Cl N4 O3		392.8
		AF-399/15023028	461.217	C20 H11 Br F2 N2 O4		461.2
		AG-690/37046251	432.258	C21 H15 Cl2 N O5		432.3
		AE-848/37125075	320.346	C19 H16 N2 O3		320.3
		AG-690/37046399	365.391	C23 H15 N3 O2		365.4
		AM-807/42859873	350.372	C19 H11 F N2 O2 S		350.4
		AG-205/37136034	382.327	C19 H14 N2 O7		382.3
		AE-848/36646048	332.314	C19 H12 N2 O4		332.3
		AK-660/36747008	215.232	C7 H9 N3 O3 S		215.2
		AG-205/13460084	328.458	C17 H16 N2 O S2		328.5
		AM-807/10808043	406.392	C22 H18 N2 O6		406.4
		AF-399/37417022	382.321	C20 H12 F2 N2 O4		382.3
		AN-465/40743436	474.249	C20 H15 I N2 O4		474.3
		AK-968/10143006	415.802	C21 H15 Cl F N O5		415.8
		AG-205/33108057	311.13	C13 H11 Br O4		311.1
		AG-205/37022038	306.276	C17 H10 N2 O4		306.3
		AG-205/37136054	396.353	C20 H16 N2 O7		396.4
		AE-848/36646046	358.395	C22 H18 N2 O3		358.4
		AM-807/13103038	394.769	C20 H11 Cl N2 O5		394.8
	BM012, IC50: 900 nM	AE-413/30061043	204.232	C10 H12 N4 O		204.2
		AM-807/12426184	350.329	C19 H14 N2 O5		350.3
		AM-807/12427304	456.883	C26 H17 Cl N2 O4		456.9
		AM-807/12427038	427.838	C22 H18 Cl N O6		427.8
		AK-777/36840043	406.392	C22 H18 N2 O6		406.4
		AM-807/10143002	381.357	C21 H16 F N O5		381.4
		AG-205/37022107	385.205	C19 H10 Cl2 N2 O3		385.2
		AG-205/37136046	366.328	C19 H14 N2 O6		366.3
		AK-777/36976081	366.328	C19 H14 N2 O6		366.3
		AK-777/10805044	406.392	C22 H18 N2 O6		406.4
		AG-205/13056228	364.355	C20 H16 N2 O5		364.4
		AG-205/11317086	422.438	C26 H18 N2 O4		422.4
		AK-777/12227149	418.447	C24 H22 N2 O5		418.5
		AK-777/11656033	360.367	C21 H16 N2 O4		360.4
		AK-777/10805032	400.311	C20 H11 F3 N2 O4		400.3
		AG-205/33138036	385.205	C19 H10 Cl2 N2 O3		385.2
		AG-205/36992133	362.408	C20 H14 N2 O3 S		362.4
		AK-777/37198009	413.201	C19 H10 Br F N2 O3		413.2
		AM-807/42859901	333.37	C18 H11 N3 O2 S		333.4
		AG-205/11317160	425.237	C20 H13 Br N2 O4	0.17 C2H5OH	434.5
		AN-943/13651019	406.823	C22 H15 Cl N2 O4		406.8
		AM-807/14146194	415.346	C21 H15 F2 N O6		415.3
		AK-777/11501177	376.366	C21 H16 N2 O5		376.4
		AG-205/10143005	432.258	C21 H15 Cl2 N O5	0.33 C2H5OH	446.1
		AM-807/13104130	373.366	C21 H15 N3 O4		373.4
		AG-205/33138034	442.207	C19 H11 I N2 O3		442.2
		AG-205/36992096	413.201	C19 H10 Br F N2 O3		413.2
		AK-777/37198008	320.303	C18 H12 N2 O4		320.3
		AG-205/37159052	296.324	C17 H16 N2 O3		296.3
		AG-690/11766895	366.375	C23 H14 N2 O3		366.4
		AF-399/14569009	388.421	C23 H20 N2 O4		388.4
		AJ-292/13095658	210.236	C9 H14 N4 O2		210.2
		AM-807/12739129	475.499	C26 H25 N3 O6		475.5
		AE-848/10142057	359.383	C21 H17 N3 O3		359.4
		AF-399/41704624	409.392	C22 H19 N O7		409.4
		AK-777/36504005	428.237	C20 H14 Br N O5		428.2
		AG-205/37022082	366.375	C23 H14 N2 O3		366.4
		AG-205/06483018	332.314	C19 H12 N2 O4		332.3
		AG-205/37159074	330.342	C20 H14 N2 O3		330.3
		AG-690/11766930	442.857	C25 H15 Cl N2 O4		442.9
		AF-399/14569021	415.231	C20 H12 Cl2 N2 O4		415.2
		AN-988/15131212	484.937	C28 H21 Cl N2 O4		484.9
		AN-648/40681991	327.431	C16 H13 N3 O S2		327.4
		AM-807/14957519	374.394	C22 H18 N2 O4		374.4
		AE-848/10142046	368.75	C19 H10 Cl F N2 O3		368.8
		AK-777/36840041	406.392	C22 H18 N2 O6		406.4
		AM-807/41062020	417.338	C21 H14 F3 N O5		417.3
		AN-512/12673023	484.665	C29 H32 N4 O S		484.7
		AG-205/36992097	431.364	C22 H16 F3 N O5		431.4
		AM-807/12426074	419.391	C22 H17 N3 O6		419.4
		AM-807/42859870	384.817	C19 H10 Cl F N2 O2 S		384.8
		AK-968/12101209	471.427	C24 H17 N5 O6		471.4
		AM-807/41062018	493.435	C27 H18 F3 N O5		493.4
		AK-777/37198038	404.42	C23 H20 N2 O5		404.4
		AG-205/36992095	439.263	C21 H15 Br N2 O4		439.3
		AG-690/13505162	394.769	C20 H11 Cl N2 O5		394.8
		AI-031/08745021	316.315	C19 H12 N2 O3		316.3
		AM-807/41345488	417.338	C21 H14 F3 N O5		417.3
		AK-777/37198027	333.321	C19 H12 F N3 O2		333.3
		AE-848/11827071	322.362	C19 H18 N2 O3		322.4
		AM-807/42859894	362.408	C20 H14 N2 O3 S		362.4
		AM-879/12016948	280.346	C17 H12 O2 S		280.3
		AM-807/42859871	366.827	C19 H11 Cl N2 O2 S		366.8
		AK-777/36976049	413.201	C19 H10 Br F N2 O3		413.2
		AE-848/11828079	344.368	C21 H16 N2 O3		344.4
		AO-022/43452822	355.352	C21 H13 N3 O3		355.4
		AQ-390/41647621	337.806	C14 H8 Cl N O3 S2		337.8
		AM-807/06216023	350.76	C19 H11 Cl N2 O3		350.8
		AG-205/06484030	442.263	C21 H16 Br N O5		442.3
		AE-848/11828080	344.368	C21 H16 N2 O3		344.4
		AM-807/42859902	333.37	C18 H11 N3 O2 S		333.4
		AG-205/33661017	384.312	C20 H11 F3 N2 O3		384.3
		AG-205/33138035	317.303	C18 H11 N3 O3		317.3
		AE-848/10130050	361.312	C19 H11 N3 O5		361.3
		AK-968/12571279	418.447	C24 H22 N2 O5		418.5
		AK-777/36503027	336.302	C18 H12 N2 O5		336.3
		AG-205/06483015	334.305	C19 H11 F N2 O3		334.3
		AM-807/12426046	432.474	C25 H24 N2 O5		432.5
		AE-848/10130052	346.341	C20 H14 N2 O4		346.3
		AO-022/41147923	466.491	C28 H22 N2 O5		466.5
		AM-807/13103109	367.363	C22 H13 N3 O3		367.4
		AM-807/12739115	374.394	C22 H18 N2 O4		374.4
		AK-777/37198023	456.883	C26 H17 Cl N2 O4		456.9
		AG-205/11317101	489.259	C21 H16 I N O5		489.3
		AO-022/41219722	404.42	C23 H20 N2 O5		404.4
		AO-476/15510027	406.823	C22 H15 Cl N2 O4		406.8
